# Supplementary material for: Chrysodeixis chalcites nucleopolyhedrovirus (ChchNPV): Natural occurrence and efficacy as a biological insecticide on young banana plants in greenhouse and open-field conditions on the Canary Islands
Source: PLoS One. 2017 Jul 27;12(7):e0181384. doi: 10.1371/journal.pone.0181384 (PMC5531463; doi:10.1371/journal.pone.0181384)
Supplement: S2 File — An excel file that included all the original data from all the experiments. (XLSX) [file pone.0181384.s002.xlsx]

## Sheet:  % Efficacy
Determining the optimal ChchNPV-TF1 concentration
Greenhouse																																														Treatment	repetition	% Efficacy
	Rep 1		Rep 2		Rep 3		Rep 4			Rep 1		Rep 2		Rep 3		Rep 4			Rep 1		Rep 2		Rep 3		Rep 4			Rep 1		Rep 2		Rep 3		Rep 4			Rep 1		Rep 2		Rep 3		Rep 4			10E7 OBs/l	1	39.92
Treatment	Lcb	Lca	Lcb	Lca	Lcb	Lca	Lcb	Lca	Treatment	Ltb	Lta	Ltb	Lta	Ltb	Lta	Ltb	Lta	Treatment	Ltb	Lta	Ltb	Lta	Ltb	Lta	Ltb	Lta	Treatment	Ltb	Lta	Ltb	Lta	Ltb	Lta	Ltb	Lta	Treatment	Ltb	Lta	Ltb	Lta	Ltb	Lta	Ltb	Lta		10E7 OBs/l	2	51.07
CONTROL	7	8	19	15	18	13	24	10	10E7 OBs/l	35	18	37	14	19	13	63	29	10E8 OBs/l	56	8	8	2	19	2	20	10	10E9 OBs/l	15	0	6	0	6	0	121	7	10E10 OBs/l	21	0	33	0	29	0	27	0		10E7 OBs/l	3	7.44113
CONTROL	41	26	47	37	8	4	47	57	10E7 OBs/l	27	12	9	7	22	17	17	12	10E8 OBs/l	44	10	7	2	10	1	35	12	10E9 OBs/l	34	0	21	1	52	4	43	12	10E10 OBs/l	5	0	23	0	75	0	20	0		10E7 OBs/l	4	30.65
CONTROL	49	25	18	18	12	3	15	6	10E7 OBs/l	39	19	30	8	14	12	21	10	10E8 OBs/l	27	1	13	3	26	4	25	8	10E9 OBs/l	11	0	16	0	75	7	28	2	10E10 OBs/l	13	0	33	0	20	0	18	0		10E8 OBs/l	1	76.03
CONTROL	25	18	16	14	2	1	7	9	10E7 OBs/l	23	4	37	18	29	14	29	20	10E8 OBs/l	23	4	14	7	7	3	12	5	10E9 OBs/l	6	0	72	1	7	0	22	1	10E10 OBs/l	26	1	44	0	9	1	18	0		10E8 OBs/l	2	82.53
CONTROL	12	14	9	10	4	3	13	6	10E7 OBs/l	13	4	23	4	13	11	8	13	10E8 OBs/l	21	4	31	2	23	3	7	0	10E9 OBs/l	13	0	20	0	10	2	51	11	10E10 OBs/l	14	0	23	0	36	4	18	4		10E8 OBs/l	3	73.1205
CONTROL	29	28	30	27	19	15	8	4	10E7 OBs/l	15	8	29	16	22	15	34	18	10E8 OBs/l	17	4	2	1	3	1	13	7	10E9 OBs/l	10	1	56	3	18	0	24	0	10E10 OBs/l	37	0	21	0	18	0	9	0		10E8 OBs/l	4	56.2
CONTROL	36	28	14	15	22	18	84	69	10E7 OBs/l	39	14	12	5	1	0	5	2	10E8 OBs/l	32	1	17	0	87	2	14	4	10E9 OBs/l	24	0	21	2	33	2	7	3	10E10 OBs/l	26	0	29	1	74	1	9	0		10E9 OBs/l	1	98.83
CONTROL	44	16	18	21	49	41	29	21	10E7 OBs/l	10	2	30	21	10	6	46	20	10E8 OBs/l	35	9	14	0	59	30	5	0	10E9 OBs/l	14	0	21	0	16	0	3	0	10E10 OBs/l	21	0	30	1	11	0	81	1		10E9 OBs/l	2	96.73
																																														10E9 OBs/l	3	90.5483
% Efficacy: 1- (Lta x Lcb/ Lca x Ltb) x 100																																														10E9 OBs/l	4	84.98
Lcb= number of living larvae in control plots before treatment																																														10E10 OBs/l	1	99.09
Lca= number of living larvae in control plots after treatment																																														10E10 OBs/l	2	99.08
Ltb= number of living larvae in plots before treatment																																														10E10 OBs/l	3	96.9838
Lta= number of living larvae in plots after treatment																																														10E10 OBs/l	4	96.88
Open-field
	Rep 1		Rep 2		Rep 3		Rep 4			Rep 1		Rep 2		Rep 3		Rep 4			Rep 1		Rep 2		Rep 3		Rep 4			Rep 1		Rep 2		Rep 3		Rep 4			Rep 1		Rep 2		Rep 3		Rep 4			Treatment	repetition	% Efficacy
Treatment	Lcb	Lca	Lcb	Lca	Lcb	Lca	Lcb	Lca	Treatment	Ltb	Lta	Ltb	Lta	Ltb	Lta	Ltb	Lta	Treatment	Ltb	Lta	Ltb	Lta	Ltb	Lta	Ltb	Lta	Treatment	Ltb	Lta	Ltb	Lta	Ltb	Lta	Ltb	Lta	Treatment	Ltb	Lta	Ltb	Lta	Ltb	Lta	Ltb	Lta		10E8 OBs/l	1	31.7858
CONTROL	71	39	43	21	28	15	224	36	10E7 OBs/l	102	73	8	4	51	33	63	29	10E8 OBs/l	11	8	15	5	89	37	20	10	10E9 OBs/l	9	2	66	6	13	1	121	7	10E10 OBs/l	250	3	89	11	74	1	27	0		10E8 OBs/l	2	46.2713
CONTROL	53	32	1	1	19	13	70	36	10E7 OBs/l	42	32	9	1	85	34	17	12	10E8 OBs/l	29	15	72	21	127	9	35	12	10E9 OBs/l	74	14	40	6	72	2	43	12	10E10 OBs/l	110	6	184	22	62	3	20	0		10E8 OBs/l	3	59.4218
CONTROL	75	47	4	1	119	44	79	35	10E7 OBs/l	102	52	52	24	136	53	21	10	10E8 OBs/l	32	2	36	10	99	21	25	8	10E9 OBs/l	14	10	32	3	38	2	28	2	10E10 OBs/l	193	13	114	6	72	2	18	0		10E8 OBs/l	4	14.5239
CONTROL	14	12	27	8	3	3	36	24	10E7 OBs/l	64	36	17	7	84	34	29	20	10E8 OBs/l	28	11	62	11	120	16	12	5	10E9 OBs/l	96	18	17	2	17	1	22	1	10E10 OBs/l	97	1	79	2	39	0	18	0		10E9 OBs/l	1	67.7571
CONTROL	74	51	71	32	25	25	90	52	10E7 OBs/l	37	26	11	6	6	5	8	13	10E8 OBs/l	113	38	49	12	152	43	7	0	10E9 OBs/l	105	40	72	8	27	0	51	11	10E10 OBs/l	56	3	69	16	23	0	18	4		10E9 OBs/l	2	65.9335
CONTROL	33	8	14	7	22	19	18	12	10E7 OBs/l	11	26	41	19	30	29	34	18	10E8 OBs/l	76	43	46	2	88	29	13	7	10E9 OBs/l	184	3	71	14	67	8	24	0	10E10 OBs/l	20	8	53	11	120	0	9	0		10E9 OBs/l	3	88.8081
CONTROL	76	39	31	16	44	34	11	8	10E7 OBs/l	69	52	7	3	145	80	5	2	10E8 OBs/l	57	22	63	20	125	32	14	4	10E9 OBs/l	133	17	25	9	104	7	7	3	10E10 OBs/l	84	1	19	2	125	2	9	0		10E9 OBs/l	4	70.6918
CONTROL	58	35	31	14	17	12	27	25	10E7 OBs/l	139	83	31	11	105	71	46	20	10E8 OBs/l	26	8	33	10	135	39	5	0	10E9 OBs/l	81	26	68	12	37	4	3	0	10E10 OBs/l	80	4	44	13	103	7	81	1		10E10 OBs/l	1	92.4356
																																														10E10 OBs/l	2	71.6959
																																														10E10 OBs/l	3	95.9253
																																														10E10 OBs/l	4	93.9145

## Sheet: % Larval mortality
Determining the optimal ChchNPV-TF1 concentration
Greenhouse
Rep 1			Rep 2			Rep 3			Rep 4
Treatment	Days post-application	% Larval mortality	Treatment	Days post-application	% Larval mortality	Treatment	Days post-application	% Larval mortality	Treatment	Days post-application	% Larval mortality
CONTROL	1	0	CONTROL	1	4.16667	CONTROL	1	8.33333	CONTROL	1	8.33333
CONTROL	3	0	CONTROL	3	8	CONTROL	3	4.16667	CONTROL	3	12
CONTROL	5	0	CONTROL	5	0	CONTROL	5	0	CONTROL	5	0
CONTROL	7	4	CONTROL	7	0	CONTROL	7	4	CONTROL	7	8
10E7 OBs/l	1	56	10E7 OBs/l	1	12	10E7 OBs/l	1	72	10E7 OBs/l	1	62.5
10E7 OBs/l	3	52	10E7 OBs/l	3	29.1667	10E7 OBs/l	3	44	10E7 OBs/l	3	64
10E7 OBs/l	5	40	10E7 OBs/l	5	44	10E7 OBs/l	5	60	10E7 OBs/l	5	47.8261
10E7 OBs/l	7	28	10E7 OBs/l	7	76	10E7 OBs/l	7	32	10E7 OBs/l	7	52
10E8 OBs/l	1	96	10E8 OBs/l	1	84	10E8 OBs/l	1	88	10E8 OBs/l	1	80
10E8 OBs/l	3	100	10E8 OBs/l	3	95.6522	10E8 OBs/l	3	84	10E8 OBs/l	3	92
10E8 OBs/l	5	84	10E8 OBs/l	5	100	10E8 OBs/l	5	92	10E8 OBs/l	5	88
10E8 OBs/l	7	79.1667	10E8 OBs/l	7	92.8571	10E8 OBs/l	7	92	10E8 OBs/l	7	84
10E9 OBs/l	1	96	10E9 OBs/l	1	92	10E9 OBs/l	1	92	10E9 OBs/l	1	88
10E9 OBs/l	3	100	10E9 OBs/l	3	100	10E9 OBs/l	3	95.8333	10E9 OBs/l	3	78.5714
10E9 OBs/l	5		10E9 OBs/l	5	100	10E9 OBs/l	5	96	10E9 OBs/l	5	95.8333
10E9 OBs/l	7	100	10E9 OBs/l	7	100	10E9 OBs/l	7	96	10E9 OBs/l	7	96
10E10 OBs/l	1	96	10E10 OBs/l	1	95.8333	10E10 OBs/l	1	96	10E10 OBs/l	1	96
10E10 OBs/l	3	100	10E10 OBs/l	3	100	10E10 OBs/l	3	100	10E10 OBs/l	3	100
10E10 OBs/l	5	100	10E10 OBs/l	5	100	10E10 OBs/l	5	100	10E10 OBs/l	5	96
10E10 OBs/l	7	100	10E10 OBs/l	7	100	10E10 OBs/l	7	75	10E10 OBs/l	7	100
Open-field
Rep 1			Rep 2			Rep 3			Rep 4
Treatment	Days post-application	% Larval mortality	Treatment	Days post-application	% Larval mortality	Treatment	Days post-application	% Larval mortality	Treatment	Days post-application	% Larval mortality
CONTROL	1	24	CONTROL	1	68	CONTROL	1	100	CONTROL	1	100
CONTROL	3	7.69231	CONTROL	3	8	CONTROL	3	28	CONTROL	3	80
CONTROL	5	4	CONTROL	5	0	CONTROL	5	0	CONTROL	5	0
CONTROL	7	0	CONTROL	7	4	CONTROL	7	4	CONTROL	7	0
10E7 OBs/l	1	68	10E7 OBs/l	1	52	10E7 OBs/l	1	100	10E7 OBs/l	1	100
10E7 OBs/l	3	32	10E7 OBs/l	3	36	10E7 OBs/l	3	64	10E7 OBs/l	3	88
10E7 OBs/l	5	20	10E7 OBs/l	5	20	10E7 OBs/l	5	56	10E7 OBs/l	5	32
10E7 OBs/l	7	56	10E7 OBs/l	7	48	10E7 OBs/l	7	84	10E7 OBs/l	7	64
10E8 OBs/l	1	72	10E8 OBs/l	1	60	10E8 OBs/l	1	100	10E8 OBs/l	1	100
10E8 OBs/l	3	48	10E8 OBs/l	3	72	10E8 OBs/l	3	88	10E8 OBs/l	3	100
10E8 OBs/l	5	36	10E8 OBs/l	5	64	10E8 OBs/l	5	88	10E8 OBs/l	5	72
10E8 OBs/l	7	80	10E8 OBs/l	7	84	10E8 OBs/l	7	96	10E8 OBs/l	7	88
10E9 OBs/l	1	88	10E9 OBs/l	1	65.3846	10E9 OBs/l	1	100	10E9 OBs/l	1	100
10E9 OBs/l	3	78.2609	10E9 OBs/l	3	96	10E9 OBs/l	3	100	10E9 OBs/l	3	100
10E9 OBs/l	5	84	10E9 OBs/l	5	80	10E9 OBs/l	5	96	10E9 OBs/l	5	84
10E9 OBs/l	7	100	10E9 OBs/l	7	100	10E9 OBs/l	7	96	10E9 OBs/l	7	96
10E10 OBs/l	1	88	10E10 OBs/l	1	92	10E10 OBs/l	1	100	10E10 OBs/l	1	96
10E10 OBs/l	3	96	10E10 OBs/l	3	96	10E10 OBs/l	3	100	10E10 OBs/l	3	100
10E10 OBs/l	5	100	10E10 OBs/l	5	100	10E10 OBs/l	5	100	10E10 OBs/l	5	100
10E10 OBs/l	7	100	10E10 OBs/l	7	100	10E10 OBs/l	7	100	10E10 OBs/l	7	100

## Sheet: Foliar damage
Insecticidal efficacy of ChchNPV-TF1 in greenhouse and open-field trials
Foliar damage increase
Greenhouse 2013
	Rep 1			Rep 2			Rep 3				Rep 1			Rep 2			Rep 3				Rep 1			Rep 2			Rep 3				Rep 1			Rep 2			Rep 3
Treatment	Db	Da	% damage	Db	Da	% damage	Db	Da	% damage	Treatment	Db	Da	% damage	Db	Da	% damage	Db	Da	% damage	Treatment	Db	Da	% damage	Db	Da	% damage	Db	Da	% damage	Treatment	Db	Da	% damage	Db	Da	% damage	Db	Da	% damage
CONTROL	29	231	87.4459	12	19	36.8421	256	457	43.9825	Bt	8	92	91.3043	348	614	43.3225	51	87	41.3793	STEWARD	49	107	54.2056	10	23	56.5217	140	177	20.904	VIRUS	35	111	68.4685	68	318	78.6164	34	81	58.0247
CONTROL	239	782	69.4373	12	119	89.916	14	64	78.125	Bt	12	57	78.9474	416	452	7.9646	56	67	16.4179	STEWARD	24	99	75.7576	63	127	50.3937	533	651	18.126	VIRUS	30	134	77.6119	43	130	66.9231	82	231	64.5022
CONTROL	395	711	44.4444	128	310	58.7097	20	57	64.9123	Bt	49	125	60.8	12	39	69.2308	49	49	0	STEWARD	53	186	71.5054	81	365	77.8082	263	279	5.73477	VIRUS	25	71	64.7887	153	389	60.6684	19	20	5
CONTROL	37	89	58.427	92	255	63.9216	80	281	71.5302	Bt	40	124	67.7419	96	139	30.9353	47	57	17.5439	STEWARD	31	162	80.8642	38	60	36.6667	443	480	7.70833	VIRUS	101	147	31.2925	30	99	69.697	16	18	11.1111
CONTROL	63	178	64.6067	35	229	84.7162	50	162	69.1358	Bt	16	124	87.0968	101	69		63	86	26.7442	STEWARD	53	98	45.9184	28	54	48.1481	423	507	16.568	VIRUS	70	150	53.3333	45	77	41.5584	89	209	57.4163
CONTROL	40	136	70.5882	53	133	60.1504	77	117	34.188	Bt	44	69	36.2319	30	54	44.4444	214	195		STEWARD	92	252	63.4921	48	69	30.4348	32	142	77.4648	VIRUS	13	31	58.0645	59	67	11.9403	112	201	44.2786
Damage increase (%) = (Da – Db/ Da) x 100
Db = damage before treatment
Da = damage after treatment
Open-field	2013
	Rep 1			Rep 2			Rep 3			Rep 4				Rep 1			Rep 2			Rep 3			Rep 4				Rep 1			Rep 2			Rep 3			Rep 4				Rep 1			Rep 2			Rep 3			Rep 4
Treatment	Db	Da	% damage	Db	Da	% damage	Db	Da	% damage	Db	Da	% damage	Treatment	Db	Da	% damage	Db	Da	% damage	Db	Da	% damage	Db	Da	% damage	Treatment	Db	Da	% damage	Db	Da	% damage	Db	Da	% damage	Db	Da	% damage	Treatment	Db	Da	% damage	Db	Da	% damage	Db	Da	% damage	Db
CONTROL	510	680	25	100	268	62.6866	481	845	43.0769	49	149	67.1141	Bt	49	52	5.76923	130	171	23.9766	75	125	40	72	136	47.0588	STEWARD	327	327	0	181	181	0	91	180	49.4444	227	374	39.3048	VIRUS	89	138	35.5072	182	228	20.1754	335	614	45.4397	283
CONTROL	133	541	75.4159	102	223	54.2601	557	673	17.2363	131	440	70.2273	Bt	23	29	20.6897	47	59	20.339	114	169	32.5444	105	256	58.9844	STEWARD	321	324	0.925926	280	407	31.2039	245	245	0	143	187	23.5294	VIRUS	65	119	45.3782	130	178	26.9663	206	448	54.0179	335
CONTROL	45	179	74.8603	120	326	63.1902	464	655	29.1603	98	320	69.375	Bt	24	31	22.5806	55	64	14.0625	221	314	29.6178	63	89	29.2135	STEWARD	102	174	41.3793	227	297	23.569	459	509	9.82318	193	225	14.2222	VIRUS	153	216	29.1667	65	97	32.9897	152	316	51.8987	333
CONTROL	432	636	32.0755	219	426	48.5915	177	402	55.9701	51	149	65.7718	Bt	59	63	6.34921	185	204	9.31373	169	361	53.1856	115	187	38.5027	STEWARD	202	273	26.0073	307	407	24.57	237	426	44.3662	311	429	27.5058	VIRUS	33	52	36.5385	53	69	23.1884	176	239	26.3598	245
CONTROL	279	520	46.3462	537	876	38.6986	727	727	0	76	189	59.7884	Bt	58	63	7.93651	119	138	13.7681	317	423	25.0591	79	173	54.3353	STEWARD	361	361	0	144	170	15.2941	154	154	0	191	254	24.8031	VIRUS	121	208	41.8269	327	401	18.4539	525	686	23.4694	136
CONTROL	192	278	30.9353	248	480	48.3333	216	250	13.6	93	391	76.2148	Bt	201	269	25.2788	43	52	17.3077	101	193	47.6684	81	183	55.7377	STEWARD	180	210	14.2857	69	184	62.5	389	400	2.75	136	214	36.4486	VIRUS	86	133	35.3383	211	289	26.9896	170	297	42.7609	159
CONTROL	124	492	74.7967	237	439	46.0137	354	616	42.5325	119	314	62.1019	Bt	62	62	0	11	13	15.3846	108	136	20.5882	73	176	58.5227	STEWARD	141	171	17.5439	275	275	0	280	441	36.5079	242	325	25.5385	VIRUS	307	483	36.4389	43	57	24.5614	446	476	6.30252	269
CONTROL	246	686	64.1399	132	196	32.6531	121	337	64.095	127	404	68.5644	Bt	148	154	3.8961	29	34	14.7059	159	183	13.1148	54	171	68.4211	STEWARD	212	212	0	338	369	8.40108	254	360	29.4444	295	447	34.0045	VIRUS	77	131	41.2214	123	172	28.4884	176	362	51.3812	267
Foliar damage
Greenhouse 2015
	Rep 1	Rep 2	Rep 3		Rep 1	Rep 2	Rep 3		Rep 1	Rep 2	Rep 3		Rep 1	Rep 2	Rep 3
Treatment	% damage	% damage	% damage	Treatment	% damage	% damage	% damage	Treatment	% damage	% damage	% damage	Treatment	% damage	% damage	% damage
CONTROL	1.54312	4.79864	0.213419	BT	0.490195	0.182075	0.326948	STEWARD	0.203286	1.49951	0.204536	VIRUS	0.121032	0.690411	0.260991
CONTROL	0.646951	2.57432	0.174779	BT	1.021	0.525765	0.637347	STEWARD	0.326973	0.526823	0.319777	VIRUS	1.26394	1.4098	0.364038
CONTROL	0.121221	0.364809	1.01677	BT	0.328764	0.288755	0.558134	STEWARD	0.0954369	4.34658	1.23944	VIRUS	0.462087	4.40094	0.427141
CONTROL	1.7532	2.44814	1.53432	BT	1.59415	0.679756	0.267764	STEWARD	0.17169	1.39648	0.263555	VIRUS	1.99063	5.28499	0.958655
Open-field	2015
	Rep 1	Rep 2	Rep 3	Rep 4		Rep 1	Rep 2	Rep 3	Rep 4		Rep 1	Rep 2	Rep 3	Rep 4		Rep 1	Rep 2	Rep 3	Rep 4
Treatment	% damage	% damage	% damage	% damage	Treatment	% damage	% damage	% damage	% damage	Treatment	% damage	% damage	% damage	% damage	Treatment	% damage	% damage	% damage	% damage
CONTROL	0.485863	0.943361	0.656474	0.77137	BT	0.0846037	0.683817	0.0558213	0.192458	STEWARD	0.134193	0.100545	2.04318	0.165505	VIRUS	0.0546961	0.429003	1.26398	1.3695
CONTROL	0.73904	2.34075	0.343022	1.24001	BT	0.296603	0.149343	0.0264719	0.0453379	STEWARD	0.220689	0.638865	0.209296	0.266675	VIRUS	0.0582057	0.0487484	0.511681	0.290129
CONTROL	0.22746	0.137526	0.424731	0.96571	BT	0.336566	0.305936	0.76279	0.118075	STEWARD	0.12189	0.292462	0.423995	0.61157	VIRUS	0.977592	0.200818	0.279257	0.563326
CONTROL	1.23306	1.6642	0.0891126	2.00152	BT	0.240412	0.13686	0.0280269	0.206313	STEWARD	0.0841661	0.514928	0.342659	0.127119	VIRUS	0.151656	2.04804	0.169468	0.222482
[truncated: 2 more columns]

## Sheet: % Efficacy
Insecticidal efficacy of ChchNPV-TF1 in greenhouse and open-field trials
																													Treatment	repetition	% Efficacy
Greenhouse 2013																													BT	1	58.6357
	Rep 1		Rep 2		Rep 3			Rep 1		Rep 2		Rep 3			Rep 1		Rep 2		Rep 3			Rep 1		Rep 2		Rep 3			BT	2	86.3288
Treatment	Lcb	Lca	Lcb	Lca	Lcb	Lca	Treatment	Ltb	Lta	Ltb	Lta	Ltb	Lta	Treatment	Ltb	Lta	Ltb	Lta	Ltb	Lta	Treatment	Ltb	Lta	Ltb	Lta	Ltb	Lta		BT	3	96.5079
CONTROL	28	10	5	6	18	14	BT	4	3	185	49	7	1	STEWARD	32	3	3	0	23	0	VIRUS	12	2	17	13	5	0		STEWARD	1	77.1847
CONTROL	218	194	19	20	6	3	BT	7	0	127	13	4	0	STEWARD	24	11	11	0	127	0	VIRUS	21	7	21	7	11	15		STEWARD	2	91.4646
CONTROL	152	134	35	44	2	2	BT	17	9	27	1	5	0	STEWARD	47	13	9	4	73	0	VIRUS	12	6	29	36	9	0		STEWARD	3	100
CONTROL	17	10	44	35	7	11	BT	16	4	73	3	6	1	STEWARD	32	4	13	0	102	0	VIRUS	35	5	15	1	5	2		VIRUS	1	74.9369
CONTROL	16	15	48	53	6	9	BT	20	5	36	2	7	1	STEWARD	43	5	6	0	36	0	VIRUS	32	3	9	0	31	19		VIRUS	2	54.6204
CONTROL	16	6	18	22	5	6	BT	18	7	19	0	55	0	STEWARD	45	6	2	0	32	0	VIRUS	4	1	29	1	27	1		VIRUS	3	58.8889
% Efficacy: 1- (Lta x Lcb/ Lca x Ltb) x 100
Lcb= number of living larvae in control plots before treatment
Lca= number of living larvae in control plots after treatment
Ltb= number of living larvae in plots before treatment
Lta= number of living larvae in plots after treatment
Open-field 2013
																																					Treatment	repetition	% Efficacy
	Rep 1		Rep 2		Rep 3		Rep 4			Rep 1		Rep 2		Rep 3		Rep 4			Rep 1		Rep 2		Rep 3		Rep 4			Rep 1		Rep 2		Rep 3		Rep 4			BT	1	85.7766
Treatment	Lcb	Lca	Lcb	Lca	Lcb	Lca	Lcb	Lca	Treatment	Ltb	Lta	Ltb	Lta	Ltb	Lta	Ltb	Lta	Treatment	Ltb	Lta	Ltb	Lta	Ltb	Lta	Ltb	Lta	Treatment	Ltb	Lta	Ltb	Lta	Ltb	Lta	Ltb	Lta		BT	2	97.696
CONTROL	66	50	10	4	34	18	52	38	BT	7	0	31	0	13	8	119	13	STEWARD	23	0	7	0	10	0	55	0	VIRUS	21	0	29	1	28	4	85	0		BT	3	66.3898
CONTROL	18	11	6	1	68	26	158	103	BT	4	0	5	1	27	4	122	35	STEWARD	17	0	28	0	14	0	19	0	VIRUS	27	0	29	0	11	3	85	14		BT	4	71.7898
CONTROL	3	3	10	2	26	7	94	59	BT	3	0	8	0	71	9	56	5	STEWARD	5	0	18	0	33	0	19	0	VIRUS	59	6	25	1	9	2	101	2		STEWARD	1	100
CONTROL	24	13	12	2	11	7	58	32	BT	6	1	38	0	91	5	152	9	STEWARD	20	0	22	0	20	0	67	0	VIRUS	8	2	9	0	15	0	109	9		STEWARD	2	100
CONTROL	12	6	50	26	51	4	66	26	BT	7	0	19	0	86	6	83	17	STEWARD	34	0	5	0	5	0	30	0	VIRUS	29	1	108	3	72	7	27	0		STEWARD	3	100
CONTROL	10	1	7	5	12	1	89	75	BT	69	8	6	0	22	3	90	22	STEWARD	12	0	5	0	75	0	23	0	VIRUS	17	4	45	0	12	2	28	2		STEWARD	4	100
CONTROL	11	8	26	4	26	5	132	77	BT	7	0	6	0	32	2	79	15	STEWARD	16	0	27	0	28	0	28	0	VIRUS	113	17	11	0	55	4	121	0		VIRUS	1	81.1791
CONTROL	22	6	3	2	6	2	179	99	BT	28	2	4	0	26	0	89	21	STEWARD	16	0	45	0	47	0	57	0	VIRUS	23	3	17	2	17	1	72	3		VIRUS	2	93.0881
																																					VIRUS	3	64.8924
Greenhouse 2015																																					VIRUS	4	92.229
	Rep 1		Rep 2		Rep 3			Rep 1		Rep 2		Rep 3			Rep 1		Rep 2		Rep 3			Rep 1		Rep 2		Rep 3				Treatment	repetition	% Efficacy
Treatment	Lcb	Lca	Lcb	Lca	Lcb	Lca	Treatment	Ltb	Lta	Ltb	Lta	Ltb	Lta	Treatment	Ltb	Lta	Ltb	Lta	Ltb	Lta	Treatment	Ltb	Lta	Ltb	Lta	Ltb	Lta			BT	1	90.63
CONTROL	6	1	32	0	6	0	BT	5	0	24	0	4	0	STEWARD	26	0	14	0	10	0	VIRUS	6	0	60	1	4	0			BT	2	94.5
CONTROL	7	1	49	10	28	12	BT	7	0	6	0	9	0	STEWARD	4	0	28	0	40	0	VIRUS	10	0	26	1	7	0			BT	3	96.39
CONTROL	3	0	42	5	10	2	BT	4	0	24	1	40	0	STEWARD	5	0	22	0	11	0	VIRUS	15	0	30	0	10	0			STEWARD	1	100
CONTROL	2	0	6	1	2	0	BT	23	1	12	0	48	1	STEWARD	9	0	60	0	12	0	VIRUS	13	0	36	1	11	0			STEWARD	2	100
CONTROL	16	1	11	1	33	4	BT	6	0	27	0	6	0	STEWARD	6	0	21	0	6	0	VIRUS	6	0	26	0	22	0			STEWARD	3	100
CONTROL	5	1	30	7	61	9	BT	9	0	9	0	7	0	STEWARD	3	0	30	0	1	0	VIRUS	34	1	13	0	2	0			VIRUS	1	91.13
CONTROL	16	1	25	1	5	5	BT	8	0	26	0	3	0	STEWARD	2	0	37	0	9	0	VIRUS	9	0	54	1	59	4			VIRUS	2	89.81
CONTROL	4	2	11	1	3	0	BT	28	0	16	0	11	0	STEWARD	6	0	10	0	2	0	VIRUS	2	0	66	0	35	0			VIRUS	3	87.67
Open-field 2015
	Rep 1		Rep 2		Rep 3		Rep 4			Rep 1		Rep 2		Rep 3		Rep 4			Rep 1		Rep 2		Rep 3		Rep 4			Rep 1		Rep 2		Rep 3		Rep 4			Treatment	repetition	% Efficacy
Treatment	Lcb	Lca	Lcb	Lca	Lcb	Lca	Lcb	Lca	Treatment	Ltb	Lta	Ltb	Lta	Ltb	Lta	Ltb	Lta	Treatment	Ltb	Lta	Ltb	Lta	Ltb	Lta	Ltb	Lta	Treatment	Ltb	Lta	Ltb	Lta	Ltb	Lta	Ltb	Lta		BT	1	92.4255
CONTROL	14	10	26	9	10	0	13	9	BT	15	0	3	2	30	7	10	2	STEWARD	2	0	13	0	29	1	7	2	VIRUS	14	1	18	0	13	2	18	2		BT	2	83.1386
CONTROL	14	13	7	7	5	4	13	7	BT	38	3	7	0	17	3	20	3	STEWARD	10	1	10	1	86	0	2	2	VIRUS	6	0	15	3	18	2	27	24		BT	3	61.9286
CONTROL	8	0	32	19	22	4	11	8	BT	23	1	3	0	11	1	15	4	STEWARD	12	0	11	1	36	0	19	3	VIRUS	8	0	29	0	19	2	34	10		BT	4	74.621
CONTROL	9	2	27	6	3	1	6	4	BT	14	0	30	0	18	0	12	1	STEWARD	0	0	8	0	8	1	16	0	VIRUS	15	2	13	0	9	0	11	8		STEWARD	1	89.2829
CONTROL	9	0	15	10	6	3	19	18	BT	15	0	14	3	12	0	6	3	STEWARD	0	0	20	2	23	3	6	1	VIRUS	21	3	12	2	3	0	8	3		STEWARD	2	94.0308
CONTROL	7	1	26	11	11	0	20	14	BT	10	0	17	0	5	1	10	0	STEWARD	1	0	30	0	52	0	9	2	VIRUS	28	2	13	1	26	0	6	2		STEWARD	3	94.9068
CONTROL	5	0	38	24	15	6	11	8	BT	13	0	10	1	12	1	6	0	STEWARD	16	0	22	0	49	0	3	0	VIRUS	25	10	16	4	9	0	4	1		STEWARD	4	77.9036
CONTROL	2	1	13	4	10	7	17	6	BT	5	0	13	2	7	0	3	1	STEWARD	6	1	23	0	39	0	12	1	VIRUS	19	1	25	8	13	0	3	2		VIRUS	1	64.8148
																																					VIRUS	2	73.9007
																																					VIRUS	3	82.1091
																																					VIRUS	4	30.3628

## Sheet: % Larval mortality intervals
Insecticidal efficacy of ChchNPV-TF1 in greenhouse and open-field trials
Greenhouse 2013
Rep 1			Rep 2			Rep 3
Treatment	Days post-application	% Larval mortality	Treatment	Days post-application	% Larval mortality	Treatment	Days post-application	% Larval mortality
CONTROL	1	3.7037	CONTROL	1	0	CONTROL	1	0
CONTROL	3	12	CONTROL	3	0	CONTROL	3	4
CONTROL	5	0	CONTROL	5	4	CONTROL	5	8
CONTROL	7	0	CONTROL	7	0	CONTROL	7	12
BT	1	60	BT	1	60	BT	1	37.5
BT	3	20.8333	BT	3	16	BT	3	42.8571
BT	5	8	BT	5	32	BT	5	0
BT	7	23.5294	BT	7	8	BT	7	16.6667
STEWARD	1	32	STEWARD	1	66.6667	STEWARD	1	72
STEWARD	3	58.3333	STEWARD	3	28.5714	STEWARD	3	86.6667
STEWARD	5	25	STEWARD	5		STEWARD	5	0
STEWARD	7	25	STEWARD	7	0	STEWARD	7
VIRUS	1	88	VIRUS	1	88	VIRUS	1	96
VIRUS	3	80	VIRUS	3	88	VIRUS	3	96
VIRUS	5	95.8333	VIRUS	5	92	VIRUS	5	100
VIRUS	7	88	VIRUS	7	64	VIRUS	7	76.1905
Open-field 2013
Rep 1			Rep 2			Rep 3			Rep 4
Treatment	Days post-application	% Larval mortality	Treatment	Days post-application	% Larval mortality	Treatment	Days post-application	% Larval mortality	Treatment	Days post-application	% Larval mortality
CONTROL	1	11.5385	CONTROL	1	8	CONTROL	1	0	CONTROL	1	0
CONTROL	3	8.33333	CONTROL	3	12	CONTROL	3	8	CONTROL	3	3.84615
CONTROL	5	0	CONTROL	5	8	CONTROL	5	12	CONTROL	5	8.33333
CONTROL	7	0	CONTROL	7	4.16667	CONTROL	7	12	CONTROL	7	0
BT	1	52	BT	1	40	BT	1	36	BT	1	36
BT	3	24	BT	3	11.1111	BT	3	20	BT	3	25
BT	5	11.7647	BT	5	50	BT	5	40	BT	5	26.087
BT	7	27.2727	BT	7	0	BT	7	40	BT	7	24
STEWARD	1	44	STEWARD	1	56	STEWARD	1	64	STEWARD	1	45.8333
STEWARD	3	37.5	STEWARD	3	40	STEWARD	3	42.8571	STEWARD	3	25
STEWARD	5	0	STEWARD	5		STEWARD	5		STEWARD	5
STEWARD	7		STEWARD	7		STEWARD	7		STEWARD	7
VIRUS	1	95.8333	VIRUS	1	100	VIRUS	1	95.6522	VIRUS	1	100
VIRUS	3	100	VIRUS	3	100	VIRUS	3	100	VIRUS	3	100
VIRUS	5	95.8333	VIRUS	5	100	VIRUS	5	100	VIRUS	5	100
VIRUS	7	88	VIRUS	7	100	VIRUS	7	100	VIRUS	7	91.6667
Greenhouse 2015
Rep 1			Rep 2			Rep 3
Treatment	Days post-application	% Larval mortality	Treatment	Days post-application	% Larval mortality	Treatment	Days post-application	% Larval mortality
CONTROL	1	8.33333	CONTROL	1	4	CONTROL	1	4
CONTROL	3	7.14286	CONTROL	3	4.16667	CONTROL	3	3.84615
CONTROL	5	0	CONTROL	5	0	CONTROL	5	4
CONTROL	7	0	CONTROL	7	4.34783	CONTROL	7	4
BT	1	63.6364	BT	1	40	BT	1	20
BT	3	0	BT	3	5.26316	BT	3	16.6667
BT	5		BT	5		BT	5
BT	7	0	BT	7	0	BT	7	33.3333
STEWARD	1	7.69231	STEWARD	1	11.7647	STEWARD	1	60
STEWARD	3	0	STEWARD	3	0	STEWARD	3	21.4286
STEWARD	5		STEWARD	5		STEWARD	5
STEWARD	7		STEWARD	7		STEWARD	7
VIRUS	1	54.1667	VIRUS	1	56	VIRUS	1	36
VIRUS	3	68.1818	VIRUS	3	45.8333	VIRUS	3	44
VIRUS	5		VIRUS	5	43.75	VIRUS	5	64
VIRUS	7	100	VIRUS	7	50	VIRUS	7	40
Open-field 2015
Rep 1			Rep 2			Rep 3			Rep 4
Treatment	Days post-application	% Larval mortality	Treatment	Days post-application	% Larval mortality	Treatment	Days post-application	% Larval mortality	Treatment	Days post-application	% Larval mortality
CONTROL	1	20	CONTROL	1	8.69565	CONTROL	1	4	CONTROL	1	8.69565
CONTROL	3	10.5263	CONTROL	3	7.69231	CONTROL	3	7.69231	CONTROL	3	0
CONTROL	5	0	CONTROL	5	4	CONTROL	5	0	CONTROL	5	0
CONTROL	7	8.33333	CONTROL	7	0	CONTROL	7	0	CONTROL	7	0
BT	1	33.3333	BT	1	7.69231	BT	1	40	BT	1	50
BT	3	10	BT	3	8	BT	3	0	BT	3	23.0769
BT	5	0	BT	5	11.1111	BT	5	7.14286	BT	5	20
BT	7	0	BT	7	0	BT	7	11.1111	BT	7	19.0476
STEWARD	1	50	STEWARD	1	23.0769	STEWARD	1	26.6667	STEWARD	1	25
STEWARD	3	50	STEWARD	3	28.5714	STEWARD	3	11.1111	STEWARD	3	0
STEWARD	5		STEWARD	5	0	STEWARD	5	0	STEWARD	5	25
STEWARD	7	0	STEWARD	7	66.6667	STEWARD	7	0	STEWARD	7	12.5
VIRUS	1	20	VIRUS	1	66.6667	VIRUS	1	76	VIRUS	1	68
VIRUS	3	52	VIRUS	3	58.3333	VIRUS	3	88	VIRUS	3	60
VIRUS	5	33.3333	VIRUS	5	32	VIRUS	5	92	VIRUS	5	80
VIRUS	7	33.3333	VIRUS	7	34.7826	VIRUS	7	37.5	VIRUS	7	52
